# Supplementary material for: Do Amplitudes of Water Level Fluctuations Affect the Growth and Community Structure of Submerged Macrophytes?
Source: PLoS One. 2016 Jan 6;11(1):e0146528. doi: 10.1371/journal.pone.0146528 (PMC4712140; doi:10.1371/journal.pone.0146528)
Supplement: S1 Table — (XLSX) [file pone.0146528.s001.xlsx]

## Sheet: Sheet1
A	species	replicate								biomass	length	node
处理	物种	重复	长度（cm）	节数	生物量比例（g）	生物量剩余（g）	生物量（g）实际值	长度（cm）实际值	节数实际值	单株生物量	单株长度	单株节数
30-150	黑藻	1	142.1	104	0.2212	4.3088	4.53	2910.09	2129.84	0.3775	242.508	177.486
30-150	黑藻	2	270.5	191	0.6851	6.334	7.0191	2771.37	1956.86	0.584925	230.948	163.072
30-150	黑藻	3	175.5	114	0.549	8.767	9.316	2978.07	1934.47	0.776333	248.172	161.206
30-150	黑藻	4	178.6	106	0.195	4.47	4.665	4272.66	2535.85	0.38875	356.055	211.321
30-150	黑藻	5	130	112	0.351	5.815	6.166	2283.7	1967.5	0.513833	190.309	163.958
30-150	金鱼藻	1	563.7	735	3.6806	22.3114	25.992	3980.79	5190.49	2.166	331.732	432.541
30-150	金鱼藻	2	459	571	1.768	8.456	10.224	2654.31	3301.98	0.852	221.192	275.165
30-150	金鱼藻	3	338.1	347	1.564	12.099	13.663	2953.62	3031.37	1.13858	246.135	252.614
30-150	金鱼藻	4	375	338	0.652	20.127	20.779	11951.1	10771.9	1.73158	995.926	897.661
30-150	金鱼藻	5	304.5	457	2.335	32.656	34.991	4563.07	6848.35	2.91592	380.256	570.695
30-150	伊乐藻	1	155.1	262	0.3535	2.5753	2.9288	1285.03	2170.71	0.244067	107.086	180.892
30-150	伊乐藻	2	127	191	0.2583	1.7372	1.9955	981.14	1475.57	0.166292	81.7617	122.964
30-150	伊乐藻	3	202.5	223	0.225	1.882	2.107	1896.3	2088.27	0.175583	158.025	174.023
30-150	伊乐藻	4	82	158	0.163	1.567	1.73	870.307	1676.93	0.144167	72.5256	139.744
30-150	伊乐藻	5	314.5	414	0	0.463	0.463	314.5	414	0.0385833	26.2083	34.5
60-120	黑藻	1	115.4	93	0.2546	15.1098	15.3644	6964.07	5612.29	1.28037	580.339	467.691
60-120	黑藻	2	145	110	0.3326	5.9782	6.3108	2751.25	2087.16	0.5259	229.271	173.93
60-120	黑藻	3	506.3	220	0.9204	6.4962	7.4166	4079.77	1772.76	0.61805	339.981	147.73
60-120	黑藻	4	315.5	137	0.387	8.058	8.445	6884.75	2989.57	0.70375	573.729	249.131
60-120	黑藻	5	334	168	0.526	6.569	7.095	4505.19	2266.08	0.59125	375.433	188.84
60-120	金鱼藻	1	675.4	428	3.3774	18.5169	21.8943	4378.34	2774.55	1.82453	364.862	231.212
60-120	金鱼藻	2	237.5	235	2.1878	20.9301	23.1179	2509.6	2483.18	1.92649	209.133	206.932
60-120	金鱼藻	3	609.7	329	2.464	8.019	10.483	2593.95	1399.72	0.873583	216.162	116.643
60-120	金鱼藻	4	348.5	318	1.416	30.1136	31.5296	7759.93	7080.8	2.62747	646.661	590.067
60-120	金鱼藻	5	644	543	2.595	27.649	30.244	7505.64	6328.51	2.52033	625.47	527.376
60-120	伊乐藻	1	157.8	207	0.2697	2.7296	2.9993	1754.87	2302.02	0.249942	146.24	191.835
60-120	伊乐藻	2	156	297	0.4413	0.7877	1.229	434.453	827.131	0.102417	36.2044	68.9276
60-120	伊乐藻	3	285.8	213	0.295	1.681	1.976	1914.38	1426.74	0.164667	159.531	118.895
60-120	伊乐藻	4	199.5	217	0.221	2.009	2.23	2013.05	2189.64	0.185833	167.755	182.47
60-120	伊乐藻	5	81.5	119	0.132	0.581	0.713	440.223	642.78	0.0594167	36.6853	53.565
90-0	黑藻	1	174.6	135			17.934	8234.5	4898.6	1.4945	686.208	408.217
90-0	黑藻	2	191.5	110	0.4435	7.007	7.4505	3217.07	1847.93	0.620875	268.089	153.994
90-0	黑藻	3	277.8	159	0.538	16.212	16.75	8648.98	4950.28	1.39583	720.748	412.523
90-0	黑藻	4	176.5	105	0.384	13.55	13.934	6404.56	3810.08	1.16117	533.713	317.507
90-0	黑藻	5	492	229	0.998	10.813	11.811	5822.66	2710.14	0.98425	485.221	225.845
90-0	金鱼藻	1	361.6	214			10.071	3066.2	3752	0.83925	255.517	312.667
90-0	金鱼藻	2	399	346	1.8347	12.8603	14.695	3195.78	2771.28	1.22458	266.315	230.94
90-0	金鱼藻	3	341.6	418	1.122	8.392	9.514	2896.6	3544.43	0.792833	241.383	295.369
90-0	金鱼藻	4	155	263	2.511	27.066	29.577	1825.74	3097.87	2.46475	152.145	258.156
90-0	金鱼藻	5	752.5	642	3.052	31.084	34.136	8416.56	7180.64	2.84467	701.38	598.387
90-0	伊乐藻	1	179.3	202			4.809	2709	2136	0.40075	225.75	178
90-0	伊乐藻	2	332	476	0.5479	2.4759	3.0238	1832.27	2626.99	0.251983	152.689	218.916
90-0	伊乐藻	3	424.2	408	0.953	4.433	5.386	2397.42	2305.86	0.448833	199.785	192.155
90-0	伊乐藻	4	186.5	218	0.331	4.859	5.19	2924.27	3418.19	0.4325	243.69	284.849
90-0	伊乐藻	5	293.5	342	0.414	2.708	3.122	2213.3	2579.04	0.260167	184.442	214.92
